# Supplementary material for: Mg2+ Extrusion from Intestinal Epithelia by CNNM Proteins Is Essential for Gonadogenesis via AMPK-TORC1 Signaling in Caenorhabditis elegans
Source: PLoS Genet. 2016 Aug 26;12(8):e1006276. doi: 10.1371/journal.pgen.1006276 (PMC5001713; doi:10.1371/journal.pgen.1006276)
Supplement: S1 Dataset — The underlying numerical data for each figure or table are shown in separate sheets. (XLSX) [file pgen.1006276.s006.xlsx]

## Sheet: Fig 2A
		sterile adults	examined adults
	wild-type	0	390
	cnnm-1	0	548
	cnnm-2	0	370
	cnnm-3	12	228
	cnnm-4	0	183
	cnnm-5	0	308
	cnnm-1; cnnm-2	0	308
	cnnm-1; cnnm-3	114	114
	cnnm-1; cnnm-4	0	284
	cnnm-1; cnnm-5	0	418
	cnnm-2; cnnm-3	41	186
	cnnm-2; cnnm-4	0	318
	cnnm-2; cnnm-5	0	395
	cnnm-3; cnnm-4	9	189
	cnnm-3; cnnm-5	5	223
	cnnm-4; cnnm-5	0	251
	cnnm(0)	109	109
	cnnm-1; cnnm-3; Ex[cnnm-1]	0	177
	cnnm-1; cnnm-3; Ex[cnnm-3]	12	147
	cnnm-1; cnnm-3; Ex[cnnm-1::Venus]	0	177
	cnnm-1; cnnm-3; Ex[cnnm-3::Venus]	0	114

## Sheet: Fig 2C
	wild-type (Body area, μm2)												cnnm-1; cnnm-3 (Body area, μm2)												Summary
	n=1		n=2		n=3				n=1	n=2	n=3		n=1		n=2		n=3				n=1	n=2	n=3			wild-type	cnnm-1; cnnm-3	cnnm-1; cnnm-3; Ex[cnnm-1]	cnnm-1; cnnm-3; Ex[cnnm-3]
	with alae	without alae	with alae	without alae	with alae	without alae		smallest three worms with alae	27262.5	27218.8	26993.8		with alae	without alae	with alae	without alae	with alae	without alae		smallest three worms with alae	19487.5	20656.2	18637.5			27017.7	19596.9	30579.2	26086.5
	27262.5	9243.75	27218.8	11793.8	26993.8	8050			29512.5	28993.8	27743.8		19487.5	13987.5	20656.2	13731.2	18637.5	9468.75			22206.2	21693.8	20456.2			25889.6	21165.6	24826	27834.4
	29512.5	9250	28993.8	15625	27743.8	9062.5			32468.8	29975	27850		22206.2	15575	21693.8	15025	20456.2	9743.75			23418.8	22631.2	20856.2			26695.8	19903.1	29089.6	30571.9
	32468.8	9987.5	29975	15706.2	27850	16843.8		largest three worms without alae	22525	21281.2	25256.2		23418.8	16643.8	22631.2	15125	20856.2	13862.5		largest three worms without alae	17281.2	19693.8	17612.5		AVERAGE	26534.4	20221.9	28164.9	28164.2
	36531.2	13775	30675	18000	28662.5	17368.8			23506.2	21293.8	25650		23537.5	16993.8	25293.8	15575	21081.2	14787.5			17531.2	20543.8	18737.5		SEM	335.519	480.085	1723.93	1305.29
	37412.5	16918.8	31437.5	18300	28875	18518.8			26831.2	26575	26681.2		23718.8	17025	26650	15975	22562.5	15587.5			17656.2	21775	23118.8		p values	wild-type vs cnnm-1; cnnm-3			0.000420289
	39325	16975	31575	19575	29068.8	19643.8		mean body size	27017.7	25889.6	26695.8		24081.2	17281.2	27043.8	16875	22762.5	16837.5		mean body size	19596.9	21165.6	19903.1
	40562.5	17187.5	31806.2	21281.2	30000	20156.2							24118.8	17531.2	28625	16968.8	22762.5	17125
	40893.8	17337.5	32337.5	21293.8	31437.5	21393.8							26662.5	17656.2	29231.2	17868.8	22918.8	17612.5
	43106.2	17806.2	33412.5	26575	31512.5	23012.5							26687.5		29968.8	18125	23000	18737.5
	43156.2	18531.2	33906.2		32037.5	23850							27775		31956.2	19075	23062.5	23118.8
	47343.8	19350	34106.2		32225	25231.2							28381.2		32975	19268.8	23487.5
	50600	19850	34750		32375	25256.2							28456.2		36137.5	19693.8	24118.8
	70731.2	21606.2	34906.2		33193.8	25650							28881.2		40068.8	20543.8	24156.2
		22012.5	36225		36118.8	26681.2							29631.2		41062.5	21775	24262.5
		22525	39481.2		37768.8								30600		42131.2		24937.5
		23506.2	42093.8		39375								34056.2		66856.2		25031.2
		26831.2	48062.5										34462.5				26037.5
			49956.2										37018.8				26637.5
			55212.5										38181.2				27156.2
			55818.8										38787.5				28081.2
			57906.2										40787.5
													41462.5
	cnnm-1; cnnm-3; Ex[cnnm-1] (Body area, μm2)												cnnm-1; cnnm-3; Ex[cnnm-3] (Body area, μm2)
	n=1		n=2		n=3				n=1	n=2	n=3		n=1		n=2		n=3				n=1	n=2	n=3
	with alae	without alae	with alae	without alae	with alae	without alae		smallest three worms with alae	28518.8	19437.5	28612.5		with alae	without alae	with alae	without alae	with alae	without alae		smallest three worms with alae	20906.2	23150	26518.8
	28518.8	11550	19437.5	16431.2	28612.5	15925			29387.5	25662.5	28637.5		20906.2	16937.5	23150	15975	26518.8	20806.2			25718.8	26518.8	28137.5
	29387.5	25175	25662.5	17656.2	28637.5	20743.8			29775	27650	29193.8		25718.8	17500	26518.8	17843.8	28137.5	21143.8			28018.8	27500	31893.8
	29775	26693.8	27650	19643.8	29193.8	21087.5		largest three worms without alae	30993.8	23881.2	27606.2		28018.8	17712.5	27500	18512.5	31893.8	21643.8		largest three worms without alae	25937.5	29443.8	29931.2
	30337.5	27131.2	28150	21675	29581.2	21900			32200	25531.2	29175		28768.8	21650	31075	21962.5	32000	23575			25943.8	29450	30706.2
	37775	27156.2	28243.8	21962.5	31006.2	22918.8			32600	26793.8	31312.5		31387.5	21750	31556.2	23537.5	32675	23825			29993.8	30943.8	36243.8
	38031.2	28106.2	28562.5	22993.8	31318.8	23875		mean body size	30579.2	24826	29089.6		32718.8	23975	32062.5	26093.8	33775	24256.2		mean body size	26086.5	27834.4	30571.9
	38237.5	30462.5	29037.5	23881.2	33575	24100							34312.5	24481.2	34712.5	26768.8	33950	24356.2
	38518.8	30993.8	29668.8	25531.2	35287.5	26093.8							34768.8	24612.5	36437.5	26850	34043.8	24556.2
	39256.2	32200	29706.2	26793.8	35806.2	26218.8							38937.5	24625	37356.2	26950	35693.8	25706.2
	40700	32600	29856.2		36106.2	27443.8							41081.2	24812.5	37631.2	27431.2	36412.5	26618.8
	41381.2		29975		37000	27606.2							42362.5	25225	37700	28243.8	41468.8	26812.5
	41643.8		31943.8		37318.8	29175							42506.2	25937.5	37737.5	29443.8	45737.5	28612.5
	42037.5		32018.8		37325	31312.5							44662.5	25943.8	37781.2	29450	46293.8	28762.5
	42925		33137.5		38281.2								45225	29993.8	39000	30943.8		29212.5
	44087.5		33237.5		39912.5								47131.2		41150			29931.2
	44625		35962.5		40093.8								49881.2		41175			30706.2
	45150		36743.8		48193.8													36243.8
	47518.8		41912.5
	49887.5		43868.8
	50162.5		44193.8
			44762.5

## Sheet: Fig 2D
	Number of worms
		age (days)	0		1		2		3		4		5		6		7		8		9		10		11		12		13		14		15		16		17		18		19		20		21		22		23
			survival	total	survival	total	survival	total	survival	total	survival	total	survival	total	survival	total	survival	total	survival	total	survival	total	survival	total	survival	total	survival	total	survival	total	survival	total	survival	total	survival	total	survival	total	survival	total	survival	total	survival	total	survival	total	survival	total	survival
	wild-type		135	135	135	135	126	126	126	126	118	118	114	114	105	105	105	105	105	106	96	97	90	91	89	90	89	90	85	87	84	87	82	87	78	86	77	86	73	86	69	86	62	85	58	85	49	85	45
	cnnm-1; cnnm-3		140	140	140	140	140	140	138	138	129	129	129	129	111	111	105	107	101	106	100	106	95	104	88	104	84	103	77	101	63	101	48	101	37	101	31	100	20	100	16	100	10	100	6	100	3	100	1
	cnnm(0)		135	135	135	135	134	135	134	135	124	125	124	125	124	125	119	120	119	120	115	117	115	117	113	117	105	115	90	115	64	112	49	112	29	112	22	112	13	112	10	112	6	112	4	112	3	112	2
	daf-2		90	90	90	90	87	87	87	87	85	85	84	84	80	80	76	76	75	75	74	74	64	64	62	62	62	62	62	62	62	62	61	61	59	60	59	60	59	60	59	60	57	60	55	59	53	59	52
	daf-16		90	90	90	90	88	88	84	84	84	84	73	73	73	73	73	73	73	73	65	68	64	68	63	68	61	68	58	68	54	68	44	68	38	68	30	68	19	68	17	68	11	68	6	68	4	68	0
	cnnm-1; cnnm-3; Ex[cnnm-1]		135	135	135	135	132	132	132	132	112	112	112	112	96	96	96	96	93	93	91	91	84	84	84	84	84	84	83	83	83	83	81	81	80	80	73	74	70	71	69	70	66	68	62	64	62	64	59
	cnnm-1; cnnm-3; Ex[cnnm-3]		135	135	135	135	125	125	125	125	109	109	109	109	92	92	92	92	89	89	86	87	84	86	82	84	82	84	81	83	81	83	74	79	69	76	65	73	62	71	60	69	53	66	44	64	41	64	35
	Mean lifespan
		wild-type	cnnm-1; cnnm-3		cnnm(0)	daf-2	daf-16	cnnm-1; cnnm-3; Ex[cnnm-1]			cnnm-1; cnnm-3; Ex[cnnm-3]
		13	7	7	2	16	9	17	17	17	10	10	10
		15	9	9	9	21	9	25	25	25	15	15	15
		15	10	10	11	22	10	25	25	25	15	15	15
		16	11	11	11	22	11	26	26	26	16	16	16
		18	11	11	12	29	12	27	27	27	17	17	17
		18	11	11	12	37	13	27	27	27	21	21	21
		19	12	12	12	38	15	28	28	28	21	21	21
		19	13	13	12	47	15	29	29	29	23	23	23
		20	13	13	12	49	15	30	30	30	24	24	24
		20	14	14	12	50	18	31	31	31	24	24	24
		20	14	14	13	51	18	34	34	34	25	25	25
		21	14	14	13	52	18	35	35	35	25	25	25
		22	14	14	13	52	18	37	37	37	28	28	28
		22	14	14	13	53	20	23	23	23	29	29	29
		24	14	14	13	54	20	24	24	24	29	29	29
		24	14	14	13	55	20	25	25	25	30	30	30
		25	14	14	13	56	20	25	25	25	30	30	30
		25	15	15	13	59	21	27	27	27	31	31	31
		25	15	15	13	60	21	28	28	28	31	31	31
		25	15	15	13	60	21	28	28	28	31	31	31
		26	15	15	13	61	22	29	29	29	41	41	41
		27	15	15	13	61	22	29	29	29	16	16	16
		27	15	15	13	65	23	29	29	29	20	20	20
		27	15	15	13	71	23	31	31	31	20	20	20
		27	15	15	13	74	23	32	32	32	20	20	20
		27	16	16	14	74	23	32	32	32	21	21	21
		28	16	16	14	75	9	33	33	33	21	21	21
		28	16	16	14	75	12	34	34	34	22	22	22
		28	16	16	14	20	13	35	35	35	23	23	23
		28	17	17	14	20	13	36	36	36	23	23	23
		29	17	17	14	29	14	36	36	36	23	23	23
		29	17	17	14	29	14	37	37	37	25	25	25
		8	17	17	14	32	14	38	38	38	26	26	26
		14	18	18	14	38	14	39	39	39	27	27	27
		16	18	18	14	39	15	39	39	39	27	27	27
		18	18	18	14	40	15	40	40	40	27	27	27
		18	18	18	14	44	15	40	40	40	28	28	28
		19	18	18	14	47	15	41	41	41	30	30	30
		20	18	18	14	48	15	42	42	42	32	32	32
		20	20	20	14	51	15	42	42	42	32	32	32
		21	21	21	14	51	15	20	20	20	34	34	34
		21	21	21	14	52	16	23	23	23	9	9	9
		21	21	21	14	53	16	24	24	24	15	15	15
		22	23	23	14	54	16	25	25	25	18	18	18
		22	8	8	14	55	16	26	26	26	20	20	20
		22	11	11	14	55	16	26	26	26	21	21	21
		23	11	11	14	56	16	27	27	27	21	21	21
		23	13	13	14	58	17	30	30	30	21	21	21
		24	14	14	15	59	17	31	31	31	22	22	22
		24	14	14	15	60	17	31	31	31	22	22	22
		24	14	14	15	62	17	31	31	31	23	23	23
		24	14	14	15	64	17	32	32	32	23	23	23
		25	14	14	15	65	17	32	32	32	26	26	26
		25	15	15	15	68	17	34	34	34	26	26	26
		25	15	15	15	70	17	35	35	35	27	27	27
		25	16	16	15		18	35	35	35	29	29	29
		25	16	16	15		18	35	35	35	29	29	29
		26	16	16	15		18	36	36	36	31	31	31
		27	16	16	15		18	36	36	36	33	33	33
		16	17	17	15		18	36	36	36	36	36	36
		17	18	18	15		18	39	39	39
		19	18	18	15		18	39	39	39
		20	19	19	15		19	40	40	40
		22	19	19	16		19
		22	20	20	16		20
		22	20	20	16		20
		22	20	20	16		21
		23	21	21	16		21
		23	22	22	16
		24	25	25	16
		24	7	7	16
		24	8	8	16
		24	8	8	16
		24	10	10	16
		25	10	10	16
		25	11	11	16
		25	11	11	16
		25	12	12	16
		25	12	12	16
		25	13	13	16
		26	13	13	16
		26	14	14	16
		27	15	15	16
		27	15	15	17
		27	15	15	17
			15	15	17
			15	15	17
			16	16	17
			16	16	17
			16	16	17
			18	18	18
			18	18	18
			18	18	18
			19	19	18
			19	19	18
			20	20	18
			20	20	18
			22	22	18
			22	22	18
			23	23	19
					19
					19
					20
					20
					20
					20
					21
					21
					22
					23
					24
					24
	AVERAGE	22.6824	15.52	22.6824	15.3571	50.1455	16.8529	31.5556			24.4167
	SEM	0.438744	0.375373		0.281296	2.09897	0.4197	0.73141			0.795571
	p values	wild-type vs cnnm-1; cnnm-3				< 0.0001
[truncated: 105 more columns]

## Sheet: Fig 3A
		sterile adults	examined adults
	cnnm-1; cnnm-3 (−)	143	143
	cnnm-1; cnnm-3 (+Mg2+ 1 mM)	30	128
	cnnm-1; cnnm-3 (+Mg2+ 3 mM)	0	77
	cnnm-1; cnnm-3 (+Ca2+ 1 mM)	139	139
	cnnm-1; cnnm-3 (+Ca2+ 3 mM)	131	131

## Sheet: Fig 3B
	wild-type (−) (Body area, μm2)												wild-type (+Mg2+) (Body area, μm2)												wild-type (+Ca2+) (Body area, μm2)												Summary
	n=1		n=2		n=3				n=1	n=2	n=3		n=1		n=2		n=3				n=1	n=2	n=3		n=1		n=2		n=3				n=1	n=2	n=3			wild-type (−)	wild-type (+Mg2+)	wild-type (+Ca2+)	cnnm-1; cnnm-3 (−)	cnnm-1; cnnm-3 (+Mg2+)	cnnm-1; cnnm-3 (+Ca2+)
	with alae	without alae	with alae	without alae	with alae	without alae		smallest three worms with alae	30825	27931.2	26062.5		with alae	without alae	with alae	without alae	with alae	without alae		smallest three worms with alae	27906.2	29118.8	27618.8		with alae	without alae	with alae	without alae	with alae	without alae		smallest three worms with alae	25137.5	27993.8	23593.8			31127.1	27978.1	26902.1	21081.2	19905.2	17325
	30825	10381.2	27931.2	21781.2	26062.5	8418.75			31443.8	28125	28606.2		27906.2	10981.2	29118.8	12718.8	27618.8	12112.5			28337.5	29425	27900		25137.5	13462.5	27993.8	8262.5	23593.8	14306.2			27856.2	28850	24237.5			27901	27402.1	29324	21295.8	21664.6	22596.9
	31443.8	12768.8	28125	23343.8	28606.2	10068.8			31650	28993.8	29331.2		28337.5	11231.2	29425	13500	27900	14306.2			31018.8	29781.2	28237.5		27856.2	16362.5	28850	13818.8	24237.5	14743.8			28387.5	29943.8	28375			28685.4	27640.6	26765.6	20420.8	23733.3	19533.3
	31650	13843.8	28993.8	23400	29331.2	19768.8		largest three worms without alae	29387.5	26912.5	28918.8		31018.8	13356.2	29781.2	14293.8	28237.5	15093.8		largest three worms without alae	25887.5	25012.5	25750		28387.5	17025	29943.8	15506.2	28375	15137.5		largest three worms without alae	25806.2	29625	27950		AVERAGE	29237.8	27673.6	27663.9	20932.6	21767.7	19818.4
	31775	20700	35012.5	23743.8	29875	24143.8			29743.8	27100	29318.8		31768.8	13781.2	34118.8	14406.2	30331.2	16793.8			27262.5	25506.2	26143.8		29556.2	17487.5	30168.8	16825	28400	17937.5			26543.8	29756.2	28175		SEM	971.377	167.105	830.969	263.293	1106.29	1528.52
	33193.8	21712.5	35987.5	25275	30068.8	24887.5			33712.5	28343.8	29875		32350	15193.8	37068.8	14593.8	31450	18150			27456.2	25568.8	30193.8		29918.8	19518.8	30518.8	17006.2	28737.5	17993.8			27681.2	29775	28262.5		p values	wild-type (−) vs cnnm-1; cnnm-3 (−)			0.00117629
	37681.2	26487.5	36856.2	25793.8	30618.8	25087.5		mean body size	31127.1	27901	28685.4		32781.2	16593.8	38812.5	17231.2	31787.5	18481.2		mean body size	27978.1	27402.1	27640.6		29925	20218.8	30987.5	17118.8	29393.8	19025		mean body size	26902.1	29324	26765.6			cnnm-1; cnnm-3 (−) vs cnnm-1; cnnm-3 (+Mg2+)			0.503472
	37893.8	27231.2	39975	26912.5	31612.5	25337.5							33637.5	16612.5	40668.8	17825	36081.2	18631.2							30643.8	21987.5	32081.2	17725	31793.8	19375								cnnm-1; cnnm-3 (−) vs cnnm-1; cnnm-3 (+Ca2+)			0.512246
	39487.5	27668.8	43462.5	27100	32193.8	25706.2							33656.2	18162.5	42106.2	17825	36306.2	18737.5							30718.8	25012.5	37243.8	17743.8	32843.8	22006.2
	40575	29387.5	45406.2	28343.8	32750	26306.2							34031.2	18525	43700	18200	37718.8	18850							31037.5	25237.5	42718.8	18206.2	32862.5	24637.5
	41387.5	29743.8	49018.8		34606.2	27312.5							35056.2	18975	51781.2	18906.2	38525	19481.2							31262.5	25806.2	43481.2	21462.5	34506.2	25356.2
	43312.5	33712.5	49481.2		35125	27956.2							35793.8	21331.2		18962.5	45175	20218.8							31787.5	26543.8	44337.5	22150	36712.5	25431.2
	44768.8		52143.8		41543.8	28918.8							37537.5	21725		19743.8	49287.5	22406.2							32006.2	27681.2	46225	23437.5	37993.8	26093.8
	44906.2		52150		45375	29318.8							40031.2	23687.5		20000		23243.8							32468.8		47800	23768.8	40775	26825
	49306.2		52668.8		46756.2	29875							42700	25887.5		20456.2		24575							42500			25200	46287.5	27950
	49787.5		53081.2		51475									27262.5		20506.2		25556.2							42868.8			29625		28175
	49950		53100		52062.5									27456.2		20531.2		25750							45693.8			29756.2		28262.5
	50900		53706.2													24737.5		26143.8							49331.2			29775
	53262.5		54437.5													25012.5		30193.8							55218.8
	53293.8		54518.8													25506.2
			56500													25568.8
			58650
	cnnm-1; cnnm-3 (−) (Body area, μm2)												cnnm-1; cnnm-3 (+Mg2+) (Body area, μm2)												cnnm-1; cnnm-3 (+Ca2+) (Body area, μm2)
	n=1		n=2		n=3				n=1	n=2	n=3		n=1		n=2		n=3				n=1	n=2	n=3		n=1		n=2		n=3				n=1	n=2	n=3
	with alae	without alae	with alae	without alae	with alae	without alae		smallest three worms with alae	20037.5	19637.5	19525		with alae	without alae	with alae	without alae	with alae	without alae		smallest three worms with alae	17106.2	22243.8	21743.8		with alae	without alae	with alae	without alae	with alae	without alae		smallest three worms with alae	13506.2	22200	17993.8
	20037.5	15318.8	19637.5	15193.8	19525	10931.2			20325	21450	19556.2		17106.2	3112.5	22243.8	7500	21743.8	9993.75			20018.8	22906.2	22018.8		13506.2	8306.25	22200	7562.5	17993.8	11781.2			18800	25581.2	18518.8
	20325	15643.8	21450	15925	19556.2	14687.5			20937.5	21887.5	22837.5		20018.8	11300	22906.2	8481.25	22018.8	10143.8			21175	24462.5	23237.5		18800	8368.75	25581.2	11887.5	18518.8	14193.8			20312.5	25812.5	21581.2
	20937.5	15756.2	21887.5	16581.2	22837.5	14700		largest three worms without alae	20418.8	21206.2	18837.5		21175	12693.8	24462.5	9762.5	23237.5	11587.5		largest three worms without alae	19750	17456.2	19925		20312.5	9243.75	25812.5	16118.8	21581.2	14618.8		largest three worms without alae	14656.2	20093.8	18993.8
	20987.5	17062.5	21900	16756.2	23637.5	16737.5			20912.5	21675	19456.2		22356.2	14900	24781.2	11087.5	23481.2	12337.5			19981.2	20556.2	20075		20925	9775	26037.5	16212.5	21712.5	15150			18012.5	20843.8	19062.5
	21381.2	17075	22518.8	17381.2	23893.8	16862.5			23856.2	21918.8	22312.5		23312.5	15912.5	25643.8	11237.5	25481.2	13637.5			21400	22362.5	35400		21693.8	9781.25	26537.5	17962.5	22631.2	15550			18662.5	21050	21050
	21387.5	17743.8	22637.5	18193.8	24231.2	17631.2		mean body size	21081.2	21295.8	20420.8		24068.8	16193.8	26106.2	12037.5	26200	16006.2		mean body size	19905.2	21664.6	23733.3		22081.2	11612.5	27356.2	18612.5	22956.2	15656.2		mean body size	17325	22596.9	19533.3
	22506.2	18168.8	22650	21175	24475	18837.5							24512.5	17206.2	26743.8	13093.8	26318.8	16206.2							24031.2	13412.5	27675	19656.2	24181.2	16893.8
	22625	18581.2	22668.8	21206.2	24950	19456.2							24581.2	19750	27643.8	14087.5	27162.5	16550							26525	14656.2	27743.8	19737.5	25812.5	17143.8
	23675	18725	23125	21675	25275	22312.5							24762.5	19981.2	31725	14475	27206.2	19150							28050	18012.5	28375	20093.8	26037.5	18625
	24662.5	19506.2	23756.2	21918.8	26368.8								25150	21400	40737.5	14743.8	28175	19318.8							28418.8	18662.5	30081.2	20843.8	26206.2	18993.8
	25256.2	20418.8	24931.2		28081.2								25375		41225	14818.8	28487.5	19675							28825		32181.2	21050	28175	19062.5
	25462.5	20912.5	25300		28681.2								25975		46712.5	16025	29168.8	19925							31418.8		34356.2		32787.5	21050
	25806.2	23856.2	25481.2		29981.2								26137.5			16743.8	35818.8	20075							32387.5		35756.2		33912.5
	26387.5		26200		30268.8								26900			16843.8	39168.8	35400							35787.5		36325		41143.8
	27575		27725		33175								27500			17350	44162.5								36556.2		37018.8		49068.8
	27625		28593.8		33568.8								28337.5			17456.2	47237.5								37762.5		40037.5		50812.5
	28025		29793.8		38762.5								30556.2			20556.2									38518.8		43962.5		51931.2
			30006.2		42156.2								30875			22362.5									39175		46106.2		53893.8
			31793.8		45462.5								31306.2												42831.2		47712.5
			35931.2		47681.2								40350												47006.2
					49125

## Sheet: Fig 3C
	Number of worms
		age (days)	0		1		2		3		4		5		6		7		8		9		10		11		12		13		14		15		16		17		18		19		20		21		22		23
			survival	total	survival	total	survival	total	survival	total	survival	total	survival	total	survival	total	survival	total	survival	total	survival	total	survival	total	survival	total	survival	total	survival	total	survival	total	survival	total	survival	total	survival	total	survival	total	survival	total	survival	total	survival	total	survival	total	survival
	wild-type Control		180	180	180	180	174	174	170	170	161	161	146	146	134	134	127	127	117	117	110	112	104	107	101	104	99	103	99	103	98	102	95	100	81	89	76	85	73	84	67	80	59	75	54	74	49	74	40
	wild-type +Mg2+		180	180	180	180	175	175	164	164	148	148	128	128	117	117	105	105	104	104	91	92	87	88	86	87	85	86	84	85	83	85	82	84	82	84	77	81	73	80	70	78	63	74	55	73	52	72	41
	wild-type +Ca2+		180	180	180	180	163	163	158	158	149	149	131	131	116	116	104	104	98	98	90	90	83	83	80	80	78	78	76	76	74	74	74	74	71	71	66	66	65	66	62	64	57	63	52	63	48	62	44
	cnnm-1; cnnm-3 Control		135	135	135	135	135	135	133	133	132	132	118	118	110	110	106	107	105	107	104	106	101	106	97	105	94	105	89	104	74	104	59	104	39	104	26	104	16	104	12	104	7	104	5	104	3	104	2
	cnnm-1; cnnm-3 +Mg2+		135	135	135	135	130	130	129	129	127	127	124	124	105	105	98	99	98	99	95	98	91	97	86	97	79	96	75	96	63	96	53	96	39	96	29	96	21	96	13	96	8	96	4	96	4	96	3
	cnnm-1; cnnm-3 +Ca2+		135	135	135	135	131	131	121	121	117	117	110	110	94	94	93	93	85	86	84	85	83	84	77	84	75	84	67	84	58	84	47	84	36	84	27	84	20	84	16	84	7	84	5	84	3	84	3
	Mean lifespan
		wild-type Control		wild-type +Mg2+		wild-type +Ca2+		cnnm-1; cnnm-3 Control			cnnm-1; cnnm-3 +Mg2+			cnnm-1; cnnm-3 +Ca2+
		9	9	9	9	18	18	7	7	7	7	7	7	8	8	8
		9	9	14	14	19	19	8	8	8	9	9	9	11	11	11
		10	10	17	17	20	20	10	10	10	9	9	9	11	11	11
		12	12	17	17	20	20	10	10	10	10	10	10	11	11	11
		15	15	18	18	20	20	10	10	10	10	10	10	11	11	11
		16	16	18	18	20	20	11	11	11	10	10	10	11	11	11
		16	16	18	18	21	21	11	11	11	11	11	11	11	11	11
		16	16	19	19	21	21	11	11	11	11	11	11	12	12	12
		17	17	20	20	21	21	12	12	12	11	11	11	12	12	12
		18	18	20	20	21	21	12	12	12	11	11	11	13	13	13
		18	18	20	20	21	21	12	12	12	11	11	11	13	13	13
		19	19	21	21	22		13	13	13	12	12	12	13	13	13
		19	19	21	21	22		13	13	13	12	12	12	13	13	13
		20	20	21	21	22	22	13	13	13	12	12	12	13	13	13
		20	20	21	21	23	23	13	13	13	12	12	12	13	13	13
		20	20	21	21	23	23	14	14	14	12	12	12	13	13	13
		21	21	21	21	23	23	14	14	14	12	12	12	13	13	13
		21	21	21	21	23	23	14	14	14	13	13	13	14	14	14
		21	21	22	22	24	24	14	14	14	13	13	13	14	14	14
		21	21	22	22	24	24	14	14	14	13	13	13	14	14	14
		22	22	23	23	24	24	14	14	14	13	13	13	14	14	14
		22	22	23	23	24	24	14	14	14	14	14	14	14	14	14
		22	22	23	23	24	24	14	14	14	14	14	14	14	14	14
		22	22	23	23	24	24	14	14	14	14	14	14	14	14	14
		22	22	23	23	24	24	14	14	14	14	14	14	14	14	14
		23	23	23	23	25	25	14	14	14	14	14	14	14	14	14
		23	23	23	23	25	25	14	14	14	14	14	14	15	15	15
		23	23	23	23	25	25	14	14	14	14	14	14	15	15	15
		23	23	24	24	25	25	14	14	14	14	14	14	15	15	15
		23	23	24	24	25	25	14	14	14	14	14	14	15	15	15
		23	23	24	24	25	25	15	15	15	14	14	14	15	15	15
		24	24	24	24	25	25	15	15	15	14	14	14	15	15	15
		24	24	24	24	25	25	15	15	15	14	14	14	15	15	15
		24	24	24	24	25	25	15	15	15	15	15	15	15	15	15
		24	24	24	24	25	25	15	15	15	15	15	15	15	15	15
		24	24	25	25	25	25	15	15	15	15	15	15	15	15	15
		24	24	25	25	26	26	15	15	15	15	15	15	15	15	15
		24	24	25	25	26	26	15	15	15	15	15	15	16	16	16
		25	25	25	25	26	26	15	15	15	15	15	15	16	16	16
		25	25	25	25	26	26	15	15	15	15	15	15	16	16	16
		25	25	25	25	26	26	15	15	15	15	15	15	16	16	16
		25	25	25	25	26	26	15	15	15	15	15	15	16	16	16
		25	25	25	25	26	26	15	15	15	15	15	15	16	16	16
		25	25	25	25	27	27	15	15	15	16	16	16	16	16	16
		25	25	26	26	27	27	15	15	15	16	16	16	16	16	16
		25	25	26	26	27	27	16	16	16	16	16	16	16	16	16
		25	25	26	26	27	27	16	16	16	16	16	16	16	16	16
		26	26	26	26	27	27	16	16	16	16	16	16	16	16	16
		26	26	26	26	27	27	16	16	16	16	16	16	17	17	17
		26	26	26	26	27	27	16	16	16	16	16	16	17	17	17
		26	26	26	26	27	27	16	16	16	16	16	16	17	17	17
		26	26	27	27	28	28	16	16	16	16	16	16	17	17	17
		26	26	27	27	28	28	16	16	16	16	16	16	17	17	17
		26	26	27	27	29	29	16	16	16	16	16	16	17	17	17
		26	26	27	27	30	30	16	16	16	16	16	16	17	17	17
		27	27	27	27	31	31	16	16	16	16	16	16	17	17	17
		27	27	27	27	33	33	16	16	16	16	16	16	17	17	17
		27	27	27	27	36	36	16	16	16	17	17	17	18	18	18
		27	27	28	28	36	36	16	16	16	17	17	17	18	18	18
		27	27	28	28	36	36	16	16	16	17	17	17	18	18	18
		27	27	29	29	37	37	16	16	16	17	17	17	18	18	18
		28	28	29	29	38	38	16	16	16	17	17	17	18	18	18
		28	28	29	29			16	16	16	17	17	17	18	18	18
		28	28	30	30			16	16	16	17	17	17	18	18	18
		29	29	30	30			16	16	16	17	17	17	19	19	19
		29	29	30	30			17	17	17	17	17	17	19	19	19
		30	30	30	30			17	17	17	17	17	17	19	19	19
		30	30	30	30			17	17	17	18	18	18	19	19	19
		30	30	31	31			17	17	17	18	18	18	20	20	20
		31	31					17	17	17	18	18	18	20	20	20
		32	32					17	17	17	18	18	18	20	20	20
								17	17	17	18	18	18	20	20	20
								17	17	17	18	18	18	20	20	20
								17	17	17	18	18	18	20	20	20
								17	17	17	18	18	18	20	20	20
								17	17	17	19	19	19	20	20	20
								17	17	17	19	19	19	20	20	20
								17	17	17	19	19	19	21	21	21
								18	18	18	19	19	19	21	21	21
								18	18	18	19	19	19	22	22	22
								18	18	18	19	19	19	22	22	22
								18	18	18	19	19	19	24	24	24
								18	18	18	19	19	19	25	25	25
								18	18	18	20	20	20	26	26	26
								18	18	18	20	20	20
								18	18	18	20	20	20
								18	18	18	20	20	20
								18	18	18	20	20	20
								19	19	19	21	21	21
								19	19	19	21	21	21
								19	19	19	21	21	21
								19	19	19	21	21	21
								20	20	20	23	23	23
								20	20	20	26	26	26
								20	20	20	35	35	35
								20	20	20
								20	20	20
								21	21	21
								21	21	21
								22	22	22
								22	22	22
								23	23	23
								24	24	24
								25	25	25
	AVERAGE	23.1549		23.9565		25.5323		15.9231			15.8947			16.25
	SEM	0.586106		0.488327		0.556543		0.301134			0.396647			0.367917
	p values	wild-type Control vs cnnm-1; cnnm-3 Control					< 0.0001
		cnnm-1; cnnm-3 Control vs cnnm-1; cnnm-3 +Mg2+					0.5839
		cnnm-1; cnnm-3 Control vs cnnm-1; cnnm-3 +Ca2+					0.3568
[truncated: 31 more columns]

## Sheet: Fig 4A
		extended worms	examined worms
	wild-type	158	158
	cnnm-1; cnnm-3	14	116

## Sheet: Fig 4B
	Number of worms
		germ cell number	1	2	3	4	5-9	10-39	40-99	100+
	wild-type		0	0	0	0	0	0	0	33
	cnnm-1; cnnm-3		1	29	5	0	0	0	0	7

## Sheet: Fig 5B
		sterile adults	examined adults
	wild-type	0	285
	cnnm-1; cnnm-3	123	123
	cnnm-1; cnnm-3; Ex[ges-1p::cnnm-1]	3	109
	cnnm-1; cnnm-3; Ex[aex-3p::cnnm-1]	82	97
	cnnm-1; cnnm-3; Ex[ges-1p::cnnm-3]	0	52
	cnnm-1; cnnm-3; Ex[aex-3p::cnnm-3]	43	62

## Sheet: Fig 6A
		extended worms	examined worms
	wild-type	348	348
	cnnm-1; cnnm-3	12	117
	cnnm-1; cnnm-3; aak-1	69	223
	cnnm-1; cnnm-3; aak-2	173	179
	cnnm-1; cnnm-3; aak-1; aak-2	180	185

[truncated: 6 more sheets: Fig 6B, Fig 6C, Fig 7A, S2 Fig, S5 Fig, Table 1]
